# Supplementary material for: Extrachromosomal Histone H2B Contributes to the Formation of the Abscission Site for Cell Division
Source: Cells. 2019 Nov 5;8(11):1391. doi: 10.3390/cells8111391 (PMC6912571; doi:10.3390/cells8111391)
Supplement: Supplementary file 1 [file cells-08-01391-s001.zip]

Archive with 11 entries (8 files):
- Supplementary Data and Videos/
- Supplementary Data and Videos/.DS_Store
- __MACOSX/
- __MACOSX/Supplementary Data and Videos/
- __MACOSX/Supplementary Data and Videos/._.DS_Store
- Supplementary Data and Videos/LM Supplementary Data.pdf
- __MACOSX/Supplementary Data and Videos/._LM Supplementary Data.pdf
- Supplementary Data and Videos/Video S1 CTRi.mov
- __MACOSX/Supplementary Data and Videos/._Video S1 CTRi.mov
- Supplementary Data and Videos/Video S2 H2Bi.mov
- __MACOSX/Supplementary Data and Videos/._Video S2 H2Bi.mov
